# Supplementary material for: Lack of Induction of RBD-Specific Neutralizing Antibodies despite Repeated Heterologous SARS-CoV-2 Vaccination Leading to Seroconversion and Establishment of T Cell-Specific Memory in a Patient in Remission of Multiple Myeloma
Source: Vaccines (Basel). 2022 Feb 27;10(3):374. doi: 10.3390/vaccines10030374 (PMC8949333; doi:10.3390/vaccines10030374)
Supplement: Supplementary file 1 [file vaccines-10-00374-s001.zip]

Archive with 1 entries (1 files):
- vaccines-1579816-supplementary.pdf
